# Supplementary material for: Circular RNA CRIM1 functions as a ceRNA to promote nasopharyngeal carcinoma metastasis and docetaxel chemoresistance through upregulating FOXQ1
Source: Mol Cancer. 2020 Feb 15;19:33. doi: 10.1186/s12943-020-01149-x (PMC7023763; doi:10.1186/s12943-020-01149-x)
Supplement: Supplementary file 2 — Additional file 2. List of circRNA isoforms derived from the CRIM1 gene based on circBase database. [file 12943_2020_1149_MOESM2_ESM.xlsx]

## Sheet: Sheet1
organism	position	strand	circRNA ID	genomic length	spliced length	sample	scores	repeats	annotation	best transcript	gene symbol	circRNA study
hsa	chr2:36623756-36737282	+	hsa_circ_0053956	113526	1327	Bj	NA	NA	ANNOTATED, CDS, coding, INTERNAL, OVCODE, OVERLAPTX, OVEXON	NM_016441	CRIM1	Salzman2013
hsa	chr2:36669757-36764689	+	hsa_circ_0053977	94932	1875	Sknshra	NA	NA	ANNOTATED, CDS, coding, INTERNAL, OVCODE, OVERLAPTX, OVEXON	NM_016441	CRIM1	Salzman2013
hsa	chr2:36583369-36764689	+	hsa_circ_0053951	181320	2689	Bj	NA	Low_complexity	ANNOTATED, CDS, coding, OVCODE, OVERLAPTX, OVEXON, UTR5	NM_016441	CRIM1	Salzman2013
hsa	chr2:36737125-36764689	+	hsa_circ_0054007	27564	1122	A549	NA	NA	ANNOTATED, CDS, coding, INTERNAL, OVCODE, OVERLAPTX, OVEXON	NM_016441	CRIM1	Salzman2013
hsa	chr2:36669757-36669878	+	hsa_circ_0053971	121	121	A549, Bj, Hepg2, Hsmm, Nhlf	3, NA, NA, NA, NA	NA	ANNOTATED, CDS, coding, INTERNAL, OVCODE, OVEXON	NM_016441	CRIM1	Salzman2013
hsa	chr2:36737125-36749456	+	hsa_circ_0006422	12331	927	Hs68_control, Hs68_RNase, frontal_cortex, occipital_lobe, parietal_lobe, A549, Ag04450, Bj, H1hesc, Hsmm, Huvec, Nhlf, Sknshra	2, 35, 13, 4, 3, 7, NA, 7, 10, 15, NA, NA, 2	None	ANNOTATED, CDS, coding, INTERNAL, OVCODE, OVEXON	NM_016441	CRIM1	Jeck2013, Rybak2015, Salzman2013
hsa	chr2:36586046-36623930	+	hsa_circ_0006294	37884	37884	Hs68_control, Hs68_RNase	14, 111	None	ALT_ACCEPTOR, CDS, coding, INTERNAL, intronic, OVCODE, OVEXON	NM_016441	CRIM1	Jeck2013
hsa	chr2:36726361-36737282	+	hsa_circ_0054002	10921	286	Huvec	NA	NA	ANNOTATED, CDS, coding, INTERNAL, OVCODE, OVEXON	NM_016441	CRIM1	Salzman2013
hsa	chr2:36704031-36726490	+	hsa_circ_0053990	22459	510	Bj, Helas3, Huvec, Nhek	NA, NA, NA, NA	NA	ANNOTATED, CDS, coding, INTERNAL, OVCODE, OVEXON	NM_016441	CRIM1	Salzman2013
hsa	chr2:36623756-36749456	+	hsa_circ_0005442	125700	2097	Hs68_control, Hs68_RNase, A549, Ag04450, Bj, H1hesc, Helas3, Hepg2, Huvec, Nhek	NA, NA, NA, NA, NA, NA, NA, NA, NA, NA	None	ANNOTATED, CDS, coding, INTERNAL, OVCODE, OVEXON	NM_016441	CRIM1	Jeck2013, Salzman2013
hsa	chr2:36668400-36740908	+	hsa_circ_0053966	72508	1485	Huvec	NA	NA	ANNOTATED, CDS, coding, INTERNAL, OVCODE, OVERLAPTX, OVEXON	NM_016441	CRIM1	Salzman2013
hsa	chr2:36691676-36744685	+	hsa_circ_0053985	53009	1337	Bj, Huvec	2, 1	NA	ANNOTATED, CDS, coding, INTERNAL, OVCODE, OVEXON	NM_016441	CRIM1	Salzman2013
hsa	chr2:36744469-36764689	+	hsa_circ_0054018	20220	633	A549, H1hesc, Huvec	3, NA, NA	NA	ANNOTATED, CDS, coding, INTERNAL, OVCODE, OVERLAPTX, OVEXON	NM_016441	CRIM1	Salzman2013
hsa	chr2:36739415-36740908	+	hsa_circ_0054010	1493	332	Helas3	NA	NA	ANNOTATED, CDS, coding, INTERNAL, OVCODE, OVEXON	NM_016441	CRIM1	Salzman2013
hsa	chr2:36623756-36744685	+	hsa_circ_0053958	120929	1875	A549, Bj, Hmec, Nhek, Sknshra	NA, NA, NA, NA, NA	NA	ANNOTATED, CDS, coding, INTERNAL, OVCODE, OVERLAPTX, OVEXON	NM_016441	CRIM1	Salzman2013
hsa	chr2:36668400-36764689	+	hsa_circ_0053968	96289	2118	Bj, H1hesc, Nhlf	NA, NA, NA	NA	ANNOTATED, CDS, coding, INTERNAL, OVCODE, OVERLAPTX, OVEXON	NM_016441	CRIM1	Salzman2013
hsa	chr2:36704031-36737282	+	hsa_circ_0053991	33251	667	Huvec	NA	NA	ANNOTATED, CDS, coding, INTERNAL, OVCODE, OVEXON	NM_016441	CRIM1	Salzman2013
hsa	chr2:36596250-36706837	+	hsa_circ_0004336	110587	28547	Hs68_control, Hs68_RNase	NA, NA	None	ALT_ACCEPTOR, CDS, coding, INTERNAL, intronic, OVCODE, OVEXON	NM_016441	CRIM1	Jeck2013
hsa	chr2:36668400-36774314	+	hsa_circ_0053970	105914	2429	A549	NA	NA	ANNOTATED, CDS, coding, INTERNAL, OVCODE, OVERLAPTX, OVEXON	NM_016441	CRIM1	Salzman2013
hsa	chr2:36668400-36668643	+	hsa_circ_0053962	243	243	A549, Ag04450, Bj, Helas3, Huvec	NA, NA, NA, NA, NA	NA	ANNOTATED, CDS, coding, INTERNAL, OVCODE, OVERLAPTX, OVEXON	NM_016441	CRIM1	Salzman2013
hsa	chr2:36706639-36744685	+	hsa_circ_0053998	38046	1032	Bj, H1hesc, Helas3, Hepg2, Huvec	NA, NA, NA, NA, NA	NA	ANNOTATED, CDS, coding, INTERNAL, OVCODE, OVEXON	NM_016441	CRIM1	Salzman2013
hsa	chr2:36691676-36749456	+	hsa_circ_0053986	57780	1559	A549, Ag04450, Bj, Helas3, Hepg2, Hsmm, Huvec, Mcf7	1, NA, NA, 1, 2, NA, NA, NA	NA	ANNOTATED, CDS, coding, INTERNAL, OVCODE, OVEXON	NM_016441	CRIM1	Salzman2013
hsa	chr2:36704031-36764689	+	hsa_circ_0053993	60658	1632	Hepg2, Sknshra	13, NA	NA	ANNOTATED, CDS, coding, INTERNAL, OVCODE, OVERLAPTX, OVEXON	NM_016441	CRIM1	Salzman2013
hsa	chr2:36669757-36744685	+	hsa_circ_0053975	74928	1458	Helas3, Hsmm	NA, NA	NA	ANNOTATED, CDS, coding, INTERNAL, OVCODE, OVERLAPTX, OVEXON	NM_016441	CRIM1	Salzman2013
hsa	chr2:36623756-36771641	+	hsa_circ_0053959	147885	2415	A549, Bj, Helas3, Nhek	NA, NA, NA, NA	NA	ANNOTATED, CDS, coding, INTERNAL, OVCODE, OVERLAPTX, OVEXON	NM_016441	CRIM1	Salzman2013
hsa	chr2:36726361-36749456	+	hsa_circ_0002938	23095	1056	Hs68_control, Hs68_RNase, frontal_cortex, occipital_lobe, A549, Ag04450, Bj, Helas3, Hepg2, Nhek	7, 50, 6, 8, 3, 3, 10, 2, NA, 4	None	ANNOTATED, CDS, coding, INTERNAL, OVCODE, OVEXON	NM_016441	CRIM1	Jeck2013, Rybak2015, Salzman2013
hsa	chr2:36726361-36774314	+	hsa_circ_0054004	47953	1562	Huvec	NA	NA	ANNOTATED, CDS, coding, INTERNAL, OVCODE, OVERLAPTX, OVEXON	NM_016441	CRIM1	Salzman2013
hsa	chr2:36740698-36749456	+	hsa_circ_0054015	8758	648	Ag04450, Bj, Helas3, Huvec	NA, NA, NA, 7	NA	ANNOTATED, CDS, coding, INTERNAL, OVCODE, OVEXON	NM_016441	CRIM1	Salzman2013
hsa	chr2:36737125-36737282	+	hsa_circ_0054005	157	157	Huvec	NA	NA	ANNOTATED, CDS, coding, INTERNAL, OVCODE, OVEXON	NM_016441	CRIM1	Salzman2013
hsa	chr2:36605499-36623930	+	hsa_circ_0005507	18431	18431	Hs68_control, Hs68_RNase, cerebellum, diencephalon, frontal_cortex, occipital_lobe, parietal_lobe, temporal_lobe	14, 362, 3, 7, 28, 14, 4, 15	None	ALT_ACCEPTOR, CDS, coding, INTERNAL, intronic, OVCODE, OVEXON	NM_016441	CRIM1	Jeck2013, Rybak2015
hsa	chr2:36596250-36623930	+	hsa_circ_0004182	27680	27680	Hs68_control, Hs68_RNase, cerebellum, diencephalon, frontal_cortex, occipital_lobe, temporal_lobe	10, 190, 2, 8, 45, 16, 5	None	ALT_ACCEPTOR, CDS, coding, INTERNAL, intronic, OVCODE, OVEXON	NM_016441	CRIM1	Jeck2013, Rybak2015
hsa	chr2:36726361-36744685	+	hsa_circ_0005049	18324	834	Hs68_control, Hs68_RNase	1, 4	None	ANNOTATED, CDS, coding, INTERNAL, OVCODE, OVEXON	NM_016441	CRIM1	Jeck2013
hsa	chr2:36623756-36668643	+	hsa_circ_0053953	44887	417	frontal_cortex, temporal_lobe, Ag04450, Bj, H1hesc, Helas3, Sknshra	3, 3, NA, NA, NA, NA, NA	NA	ANNOTATED, CDS, coding, INTERNAL, OVCODE, OVERLAPTX, OVEXON	NM_016441	CRIM1	Rybak2015, Salzman2013
hsa	chr2:36737125-36778278	+	hsa_circ_0054009	41153	4044	Nhek	NA	NA	ANNOTATED, CDS, coding, OVCODE, OVERLAPTX, OVEXON, UTR3	NM_016441	CRIM1	Salzman2013
hsa	chr2:36669757-36778278	+	hsa_circ_0053979	108521	4797	A549	NA	NA	ANNOTATED, CDS, coding, OVCODE, OVERLAPTX, OVEXON, UTR3	NM_016441	CRIM1	Salzman2013
hsa	chr2:36691676-36706837	+	hsa_circ_0002729	15161	503	Hs68_control, Hs68_RNase, A549, Ag04450, Bj, Helas3, Hepg2, Hsmm, Nhek, Nhlf	4, 57, 3, 2, 15, NA, NA, NA, NA, NA	None	ANNOTATED, CDS, coding, INTERNAL, OVCODE, OVEXON	NM_016441	CRIM1	Jeck2013, Salzman2013
hsa	chr2:36623756-36691798	+	hsa_circ_0005579	68042	660	Hs68_control, Hs68_RNase, HUAEC, cerebellum, diencephalon, frontal_cortex, occipital_lobe, parietal_lobe, temporal_lobe, A549, Ag04450, Bj, H1hesc, Helas3, Hepg2, Huvec, Mcf7, Nhek, Sknshra	19, 297, 2, 12, 30, 48, 23, 17, 54, 46, 30, 64, NA, 18, 7, 22, 20, 3, 9	None	ANNOTATED, CDS, coding, INTERNAL, OVCODE, OVEXON	NM_016441	CRIM1	Jeck2013, Maass2017, Rybak2015, Salzman2013
hsa	chr2:36586046-36669878	+	hsa_circ_0006330	83832	38248	Hs68_control, Hs68_RNase	16, 175	None	ALT_ACCEPTOR, CDS, coding, INTERNAL, intronic, OVCODE, OVEXON	NM_016441	CRIM1	Jeck2013
hsa	chr2:36691676-36739537	+	hsa_circ_0053983	47861	911	Ag04450	NA	NA	ANNOTATED, CDS, coding, INTERNAL, OVCODE, OVEXON	NM_016441	CRIM1	Salzman2013
hsa	chr2:36726361-36726490	+	hsa_circ_0054001	129	129	Sknshra	NA	NA	ANNOTATED, CDS, coding, INTERNAL, OVCODE, OVEXON	NM_016441	CRIM1	Salzman2013
hsa	chr2:36623756-36740908	+	hsa_circ_0053957	117152	1659	A549, Ag04450, Bj, Hmec	NA, NA, NA, NA	NA	ANNOTATED, CDS, coding, INTERNAL, OVCODE, OVERLAPTX, OVEXON	NM_016441	CRIM1	Salzman2013
hsa	chr2:36596250-36669878	+	hsa_circ_0119879	73628	28044	cerebellum, diencephalon, frontal_cortex, occipital_lobe, parietal_lobe, temporal_lobe	2, 2, 16, 2, 4, 4	NA	ALT_ACCEPTOR, CDS, coding, INTERNAL, intronic, OVCODE, OVERLAPTX, OVEXON	ENST00000280527.2	CRIM1	Rybak2015
hsa	chr2:36583369-36749456	+	hsa_circ_0053950	166087	2494	Bj, H1hesc, Hsmm, Nhek, Nhlf	NA, NA, NA, NA, NA	Low_complexity	ANNOTATED, CDS, coding, OVCODE, OVERLAPTX, OVEXON, UTR5	NM_016441	CRIM1	Salzman2013
hsa	chr2:36737125-36771641	+	hsa_circ_0054008	34516	1245	Hepg2	NA	NA	ANNOTATED, CDS, coding, INTERNAL, OVCODE, OVERLAPTX, OVEXON	NM_016441	CRIM1	Salzman2013
hsa	chr2:36706639-36706837	+	hsa_circ_0053996	198	198	A549, Bj, Helas3, Hepg2, Hsmm, Huvec, Nhek, Nhlf	NA, NA, 3, NA, NA, 3, NA, NA	NA	ANNOTATED, CDS, coding, INTERNAL, OVCODE, OVEXON	NM_016441	CRIM1	Salzman2013
hsa	chr2:36691676-36771641	+	hsa_circ_0053988	79965	1877	Ag04450, Nhek	NA, NA	NA	ANNOTATED, CDS, coding, INTERNAL, OVCODE, OVERLAPTX, OVEXON	NM_016441	CRIM1	Salzman2013
hsa	chr2:36623756-36774314	+	hsa_circ_0053960	150558	2603	A549, Ag04450, Bj	NA, NA, NA	NA	ANNOTATED, CDS, coding, INTERNAL, OVCODE, OVERLAPTX, OVEXON	NM_016441	CRIM1	Salzman2013
hsa	chr2:36739415-36771641	+	hsa_circ_0054012	32226	1088	H1hesc	NA	NA	ANNOTATED, CDS, coding, INTERNAL, OVCODE, OVERLAPTX, OVEXON	NM_016441	CRIM1	Salzman2013
hsa	chr2:36764494-36764689	+	hsa_circ_0054022	195	195	A549, Bj, Hepg2, Huvec, Nhek, Sknshra	NA, NA, NA, NA, NA, NA	NA	ANNOTATED, CDS, coding, INTERNAL, OVCODE, OVERLAPTX, OVEXON	NM_016441	CRIM1	Salzman2013
hsa	chr2:36623756-36704214	+	hsa_circ_0053954	80458	843	A549, Ag04450, Bj, Hmec, Huvec	NA, NA, NA, NA, NA	NA	ANNOTATED, CDS, coding, INTERNAL, OVCODE, OVERLAPTX, OVEXON	NM_016441	CRIM1	Salzman2013
hsa	chr2:36669757-36774314	+	hsa_circ_0053978	104557	2186	A549, H1hesc, Helas3, Hepg2, Huvec, Nhlf	NA, NA, NA, NA, NA, NA	NA	ANNOTATED, CDS, coding, INTERNAL, OVCODE, OVERLAPTX, OVEXON	NM_016441	CRIM1	Salzman2013
hsa	chr2:36737125-36740908	+	hsa_circ_0054006	3783	489	A549	NA	NA	ANNOTATED, CDS, coding, INTERNAL, OVCODE, OVEXON	NM_016441	CRIM1	Salzman2013
hsa	chr2:36583369-36669878	+	hsa_circ_0053948	86509	935	Ag04450, Helas3, Hepg2	NA, NA, NA	Low_complexity	ANNOTATED, CDS, coding, OVCODE, OVERLAPTX, OVEXON, UTR5	NM_016441	CRIM1	Salzman2013
hsa	chr2:36764494-36771641	+	hsa_circ_0054023	7147	318	Bj	NA	NA	ANNOTATED, CDS, coding, INTERNAL, OVCODE, OVERLAPTX, OVEXON	NM_016441	CRIM1	Salzman2013
hsa	chr2:36623756-36706837	+	hsa_circ_0002348	83081	1041	Hs68_control, Hs68_RNase, HUAEC, placenta, cerebellum, diencephalon, frontal_cortex, occipital_lobe, parietal_lobe, temporal_lobe, A549, Ag04450, Bj, H1hesc, Helas3, Mcf7, Nhek, Sknshra	11, 239, 2, 2, 7, 28, 65, 47, 9, 9, 55, 37, 184, NA, 12, 3, 4, NA	None	ANNOTATED, CDS, coding, INTERNAL, OVCODE, OVEXON	NM_016441	CRIM1	Jeck2013, Maass2017, Rybak2015, Salzman2013
hsa	chr2:36668400-36704214	+	hsa_circ_0053963	35814	669	Ag04450, Bj	NA, NA	NA	ANNOTATED, CDS, coding, INTERNAL, OVCODE, OVERLAPTX, OVEXON	NM_016441	CRIM1	Salzman2013
hsa	chr2:36744469-36771641	+	hsa_circ_0054019	27172	756	Nhek	NA	NA	ANNOTATED, CDS, coding, INTERNAL, OVCODE, OVERLAPTX, OVEXON	NM_016441	CRIM1	Salzman2013
hsa	chr2:36706639-36740908	+	hsa_circ_0053997	34269	816	Huvec	NA	NA	ANNOTATED, CDS, coding, INTERNAL, OVCODE, OVEXON	NM_016441	CRIM1	Salzman2013
hsa	chr2:36691676-36740908	+	hsa_circ_0053984	49232	1121	Bj, H1hesc	NA, NA	NA	ANNOTATED, CDS, coding, INTERNAL, OVCODE, OVEXON	NM_016441	CRIM1	Salzman2013
hsa	chr2:36691676-36704214	+	hsa_circ_0053981	12538	305	Bj	NA	NA	ANNOTATED, CDS, coding, INTERNAL, OVCODE, OVEXON	NM_016441	CRIM1	Salzman2013
hsa	chr2:36668400-36726490	+	hsa_circ_0053964	58090	996	A549, Bj, H1hesc, Huvec	NA, NA, NA, NA	NA	ANNOTATED, CDS, coding, INTERNAL, OVCODE, OVERLAPTX, OVEXON	NM_016441	CRIM1	Salzman2013
hsa	chr2:36704031-36771641	+	hsa_circ_0053994	67610	1755	Bj, Helas3, Huvec, Nhek	3, NA, NA, NA	NA	ANNOTATED, CDS, coding, INTERNAL, OVCODE, OVERLAPTX, OVEXON	NM_016441	CRIM1	Salzman2013
hsa	chr2:36691676-36726490	+	hsa_circ_0053982	34814	632	A549	NA	NA	ANNOTATED, CDS, coding, INTERNAL, OVCODE, OVEXON	NM_016441	CRIM1	Salzman2013
hsa	chr2:36605499-36691798	+	hsa_circ_0119880	86299	85682	frontal_cortex	5	NA	ALT_DONOR, downstream_end, ncRNA, OVCODE, OVERLAPTX, OVEXON	ENST00000473403.1	CRIM1	Rybak2015
hsa	chr2:36706639-36771641	+	hsa_circ_0054000	65002	1572	Nhek	NA	NA	ANNOTATED, CDS, coding, INTERNAL, OVCODE, OVERLAPTX, OVEXON	NM_016441	CRIM1	Salzman2013
hsa	chr2:36749234-36764689	+	hsa_circ_0006325	15455	417	Hs68_control, Hs68_RNase	1, 14	None	ANNOTATED, CDS, coding, INTERNAL, OVCODE, OVEXON	NM_016441	CRIM1	Jeck2013
hsa	chr2:36668400-36669878	+	hsa_circ_0007386	1478	364	Hs68_control, Hs68_RNase, chondrocytes, EPC, HUAEC, VSMC, cerebellum, diencephalon, frontal_cortex, occipital_lobe, parietal_lobe, temporal_lobe, A549, Ag04450, Bj, Gm12878, H1hesc, Helas3, Hepg2, Hmec, Hsmm, Huvec, K562, Mcf7, Nhek, Nhlf, Sknshra	32, 1411, 2, 2, 2, 2, 36, 52, 106, 84, 55, 87, 625, 402, 762, 4, 109, 331, 328, 55, 112, 202, 1, 47, 77, 190, 61	None	ANNOTATED, CDS, coding, INTERNAL, OVCODE, OVEXON	NM_016441	CRIM1	Jeck2013, Maass2017, Rybak2015, Salzman2013
hsa	chr2:36623756-36778278	+	hsa_circ_0053961	154522	5214	Hmec	NA	NA	ANNOTATED, CDS, coding, OVCODE, OVERLAPTX, OVEXON, UTR3	NM_016441	CRIM1	Salzman2013
hsa	chr2:36764604-36764689	+	hsa_circ_0007408	85	85	Hs68_control, Hs68_RNase	NA, NA	None	ALT_ACCEPTOR, CDS, coding, INTERNAL, OVCODE, OVEXON	NM_016441	CRIM1	Jeck2013
hsa	chr2:36583369-36778278	+	hsa_circ_0053952	194909	5611	Ag04450	NA	Low_complexity	ANNOTATED, CDS, coding, OVCODE, OVERLAPTX, OVEXON, UTR3, UTR5	NM_016441	CRIM1	Salzman2013
hsa	chr2:36669757-36704214	+	hsa_circ_0053973	34457	426	Hepg2	NA	NA	ANNOTATED, CDS, coding, INTERNAL, OVCODE, OVERLAPTX, OVEXON	NM_016441	CRIM1	Salzman2013
hsa	chr2:36704031-36749456	+	hsa_circ_0006339	45425	1437	Hs68_control, Hs68_RNase, Bj	4, 16, 4	None	ANNOTATED, CDS, coding, INTERNAL, OVCODE, OVEXON	NM_016441	CRIM1	Jeck2013, Salzman2013
hsa	chr2:36744469-36774314	+	hsa_circ_0054020	29845	944	Hepg2, Huvec	NA, NA	NA	ANNOTATED, CDS, coding, INTERNAL, OVCODE, OVERLAPTX, OVEXON	NM_016441	CRIM1	Salzman2013
hsa	chr2:36726361-36764689	+	hsa_circ_0054003	38328	1251	Hepg2	NA	NA	ANNOTATED, CDS, coding, INTERNAL, OVCODE, OVERLAPTX, OVEXON	NM_016441	CRIM1	Salzman2013
hsa	chr2:36623756-36726490	+	hsa_circ_0053955	102734	1170	A549, Ag04450, Bj, H1hesc, Hmec, Huvec	NA, NA, NA, NA, NA, NA	NA	ANNOTATED, CDS, coding, INTERNAL, OVCODE, OVERLAPTX, OVEXON	NM_016441	CRIM1	Salzman2013
hsa	chr2:36691676-36764689	+	hsa_circ_0053987	73013	1754	Hepg2, Sknshra	NA, NA	NA	ANNOTATED, CDS, coding, INTERNAL, OVCODE, OVERLAPTX, OVEXON	NM_016441	CRIM1	Salzman2013
hsa	chr2:36704031-36706837	+	hsa_circ_0007741	2806	381	Hs68_control, Hs68_RNase, frontal_cortex, A549, Ag04450, Bj, Helas3	1, 56, 2, NA, 3, 11, 2	None	ANNOTATED, CDS, coding, INTERNAL, OVCODE, OVEXON	NM_016441	CRIM1	Jeck2013, Rybak2015, Salzman2013
hsa	chr2:36668400-36749456	+	hsa_circ_0053967	81056	1923	A549, Ag04450, Bj, Helas3, Hepg2	2, 10, 2, 5, 2	NA	ANNOTATED, CDS, coding, INTERNAL, OVCODE, OVERLAPTX, OVEXON	NM_016441	CRIM1	Salzman2013
hsa	chr2:36704031-36704214	+	hsa_circ_0053989	183	183	Bj	4	NA	ANNOTATED, CDS, coding, INTERNAL, OVCODE, OVEXON	NM_016441	CRIM1	Salzman2013
hsa	chr2:36704031-36744685	+	hsa_circ_0053992	40654	1215	A549, Helas3, Hepg2, Sknshra	1, NA, NA, NA	NA	ANNOTATED, CDS, coding, INTERNAL, OVCODE, OVEXON	NM_016441	CRIM1	Salzman2013
hsa	chr2:36605499-36669878	+	hsa_circ_0007972	64379	18795	Hs68_control, Hs68_RNase, frontal_cortex, occipital_lobe, parietal_lobe, temporal_lobe	4, 51, 18, 9, 9, 6	None	ALT_ACCEPTOR, CDS, coding, INTERNAL, intronic, OVCODE, OVEXON	NM_016441	CRIM1	Jeck2013, Rybak2015
hsa	chr2:36749234-36749456	+	hsa_circ_0054021	222	222	Bj, Hepg2, Huvec	8, 1, 3	NA	ANNOTATED, CDS, coding, INTERNAL, OVCODE, OVEXON	NM_016441	CRIM1	Salzman2013
hsa	chr2:36744469-36744685	+	hsa_circ_0054016	216	216	A549, Helas3, Huvec	2, NA, NA	NA	ANNOTATED, CDS, coding, INTERNAL, OVCODE, OVEXON	NM_016441	CRIM1	Salzman2013
hsa	chr2:36744469-36749456	+	hsa_circ_0054017	4987	438	A549, Ag04450, Bj, Helas3, Hepg2	NA, NA, NA, NA, NA	NA	ANNOTATED, CDS, coding, INTERNAL, OVCODE, OVEXON	NM_016441	CRIM1	Salzman2013
hsa	chr2:36668403-36669878	+	hsa_circ_0119883	1475	361	frontal_cortex	2	NA	ALT_ACCEPTOR, CDS, coding, INTERNAL, OVCODE, OVERLAPTX, OVEXON	ENST00000280527.2	CRIM1	Rybak2015
hsa	chr2:36771518-36771641	+	hsa_circ_0119884	123	123	cerebellum	4	NA	ANNOTATED, CDS, coding, INTERNAL, OVCODE, OVERLAPTX, OVEXON	ENST00000280527.2	CRIM1	Rybak2015
hsa	chr2:36615114-36623930	+	hsa_circ_0119881	8816	8816	cerebellum, diencephalon, frontal_cortex, occipital_lobe, parietal_lobe, temporal_lobe	17, 4, 15, 14, 11, 4	NA	ALT_ACCEPTOR, CDS, coding, INTERNAL, intronic, OVCODE, OVEXON	ENST00000280527.2	CRIM1	Rybak2015
hsa	chr2:36669757-36749456	+	hsa_circ_0053976	79699	1680	A549, Huvec	NA, NA	NA	ANNOTATED, CDS, coding, INTERNAL, OVCODE, OVERLAPTX, OVEXON	NM_016441	CRIM1	Salzman2013
hsa	chr2:36704031-36774314	+	hsa_circ_0053995	70283	1943	Bj	NA	NA	ANNOTATED, CDS, coding, INTERNAL, OVCODE, OVERLAPTX, OVEXON	NM_016441	CRIM1	Salzman2013
hsa	chr2:36668400-36691798	+	hsa_circ_0008966	23398	486	Hs68_control, Hs68_RNase, cerebellum, frontal_cortex, parietal_lobe, temporal_lobe, A549, Ag04450, Bj, Helas3, Hepg2, Nhek	8, 81, 6, 5, 4, 6, 36, 12, 40, 4, 10, 3	None	ANNOTATED, CDS, coding, INTERNAL, OVCODE, OVEXON	NM_016441	CRIM1	Jeck2013, Rybak2015, Salzman2013
hsa	chr2:36739415-36774314	+	hsa_circ_0054013	34899	1276	A549	NA	NA	ANNOTATED, CDS, coding, INTERNAL, OVCODE, OVERLAPTX, OVEXON	NM_016441	CRIM1	Salzman2013
hsa	chr2:36669757-36726490	+	hsa_circ_0053974	56733	753	A549	NA	NA	ANNOTATED, CDS, coding, INTERNAL, OVCODE, OVERLAPTX, OVEXON	NM_016441	CRIM1	Salzman2013
hsa	chr2:36615114-36691798	+	hsa_circ_0005858	76684	9302	Hs68_control, Hs68_RNase	NA, 22	LINE	ALT_ACCEPTOR, CDS, coding, INTERNAL, intronic, OVCODE, OVEXON	NM_016441	CRIM1	Jeck2013
hsa	chr2:36623756-36669878	+	hsa_circ_0002346	46122	538	Hs68_control, Hs68_RNase, adipose, EPC, HUAEC, vena_cava, cerebellum, diencephalon, frontal_cortex, occipital_lobe, parietal_lobe, temporal_lobe, A549, Ag04450, Bj, Gm12878, H1hesc, Helas3, Hepg2, Hmec, Hsmm, Huvec, Mcf7, Nhek, Nhlf, Sknshra	60, 1890, 3, 5, 4, 2, 44, 118, 538, 390, 169, 320, 286, 292, 424, 3, 42, 67, 87, 49, 44, 77, NA, 138, 27, 52	None	ANNOTATED, CDS, coding, INTERNAL, OVCODE, OVEXON	NM_016441	CRIM1	Jeck2013, Maass2017, Rybak2015, Salzman2013
hsa	chr2:36739415-36749456	+	hsa_circ_0054011	10041	770	frontal_cortex, A549, Bj, Huvec, Nhek	9, NA, NA, NA, NA	NA	ANNOTATED, CDS, coding, INTERNAL, OVCODE, OVEXON	NM_016441	CRIM1	Rybak2015, Salzman2013
hsa	chr2:36623756-36624370	+	hsa_circ_0119882	614	614	frontal_cortex	8	NA	ALT_DONOR, CDS, coding, INTERNAL, intronic, OVCODE, OVEXON	ENST00000280527.2	CRIM1	Rybak2015
hsa	chr2:36669757-36691798	+	hsa_circ_0053972	22041	243	frontal_cortex, parietal_lobe, Ag04450, Bj	2, 4, NA, NA	NA	ANNOTATED, CDS, coding, INTERNAL, OVCODE, OVERLAPTX, OVEXON	NM_016441	CRIM1	Rybak2015, Salzman2013
hsa	chr2:36623756-36623930	+	hsa_circ_0002017	174	174	Hs68_control, Hs68_RNase, cerebellum, frontal_cortex, A549, Ag04450, Bj, H1hesc, Helas3, Hepg2, Hsmm, Huvec, Nhek	14, 156, 7, 6, 4, 28, 34, NA, 8, NA, NA, 20, NA	None	ANNOTATED, CDS, coding, INTERNAL, OVCODE, OVEXON	NM_016441	CRIM1	Jeck2013, Rybak2015, Salzman2013
hsa	chr2:36740698-36744685	+	hsa_circ_0054014	3987	426	Hepg2, Huvec	NA, NA	NA	ANNOTATED, CDS, coding, INTERNAL, OVCODE, OVEXON	NM_016441	CRIM1	Salzman2013
hsa	chr2:36706639-36749456	+	hsa_circ_0053999	42817	1254	A549, Ag04450, Bj	NA, NA, NA	NA	ANNOTATED, CDS, coding, INTERNAL, OVCODE, OVEXON	NM_016441	CRIM1	Salzman2013
hsa	chr2:36668400-36706837	+	hsa_circ_0003578	38437	867	Hs68_control, Hs68_RNase, A549, Ag04450, Bj, Hepg2, Huvec, Nhlf, Sknshra	NA, 43, 3, 10, 39, NA, 4, NA, 2	None	ANNOTATED, CDS, coding, INTERNAL, OVCODE, OVEXON	NM_016441	CRIM1	Jeck2013, Salzman2013
hsa	chr2:36583369-36726490	+	hsa_circ_0053949	143121	1567	Bj, Nhek, Sknshra	NA, NA, NA	Low_complexity	ANNOTATED, CDS, coding, OVCODE, OVERLAPTX, OVEXON, UTR5	NM_016441	CRIM1	Salzman2013
hsa	chr2:36586046-36691798	+	hsa_circ_0007971	105752	38370	Hs68_control, Hs68_RNase	NA, NA	None	ALT_ACCEPTOR, CDS, coding, INTERNAL, intronic, OVCODE, OVEXON	NM_016441	CRIM1	Jeck2013
hsa	chr2:36668400-36739537	+	hsa_circ_0053965	71137	1275	Bj, Hepg2	NA, NA	NA	ANNOTATED, CDS, coding, INTERNAL, OVCODE, OVERLAPTX, OVEXON	NM_016441	CRIM1	Salzman2013
hsa	chr2:36668400-36771641	+	hsa_circ_0053969	103241	2241	A549, Bj, H1hesc, Hepg2, Huvec	NA, NA, NA, NA, NA	NA	ANNOTATED, CDS, coding, INTERNAL, OVCODE, OVERLAPTX, OVEXON	NM_016441	CRIM1	Salzman2013
hsa	chr2:36691676-36691798	+	hsa_circ_0053980	122	122	A549, Ag04450, Bj, H1hesc, Helas3, Hepg2	4, 1, NA, NA, NA, NA	NA	ANNOTATED, CDS, coding, INTERNAL, OVCODE, OVEXON	NM_016441	CRIM1	Salzman2013
hsa	chr2:36615114-36669878	+	hsa_circ_0008959	54764	9180	Hs68_control, Hs68_RNase, cerebellum, diencephalon, frontal_cortex, occipital_lobe, parietal_lobe, temporal_lobe	6, 114, 4, 8, 23, 19, 8, 7	LINE	ALT_ACCEPTOR, CDS, coding, INTERNAL, intronic, OVCODE, OVEXON	NM_016441	CRIM1	Jeck2013, Rybak2015
mmu	chr17:78659203-78659406	+	mmu_circ_0000817	203	203	mm_head	2	None	ALT_ACCEPTOR, ALT_DONOR, coding, INTERNAL, intronic	NM_015800	Crim1	Memczak2013
mmu	chr17:78712463-78715086	+	mmu_circ_0000818	2623	381	mm_brain1, mm_head, forebrain, midbrain, P19_exp1_D12, PN_D01, PN_D14, PN_D21	2, 1, 20, 7, 3, 2, 4, 5	None	ANNOTATED, CDS, coding, INTERNAL	NM_015800	Crim1	Memczak2013, Rybak2015
mmu	chr17:78637081-78637255	+	mmu_circ_0007016	174	174	frontal_cortex, hippocampus, midbrain, P19_exp2_D4, PN_D14	2, 5, 12, 2, 4	NA	ANNOTATED, CDS, coding, INTERNAL, OVCODE, OVEXON	ENSMUST00000112498	Crim1	Rybak2015
mmu	chr17:78637081-78646724	+	mmu_circ_0007017	9643	9643	sy_cell	2	NA	ALT_DONOR, CDS, coding, INTERNAL, intronic, OVCODE, OVEXON	ENSMUST00000112498	Crim1	Rybak2015
mmu	chr17:78637081-78680706	+	mmu_circ_0007018	43625	538	forebrain, frontal_cortex, hindbrain, midbrain, PN_D14, PN_D21, sy_snpt	16, 4, 28, 25, 3, 4, 3	NA	ANNOTATED, CDS, coding, INTERNAL, OVCODE, OVEXON	ENSMUST00000112498	Crim1	Rybak2015
mmu	chr17:78637081-78702448	+	mmu_circ_0007019	65367	660	forebrain, hindbrain, PN_D14, PN_D21	9, 31, 4, 3	NA	ANNOTATED, CDS, coding, INTERNAL, OVCODE, OVEXON	ENSMUST00000112498	Crim1	Rybak2015
mmu	chr17:78637081-78715086	+	mmu_circ_0007020	78005	1041	hippocampus, PN_D14, sy_cell, sy_cyto	2, 3, 3, 3	NA	ANNOTATED, CDS, coding, INTERNAL, OVCODE, OVEXON	ENSMUST00000112498	Crim1	Rybak2015
mmu	chr17:78637081-78734695	+	mmu_circ_0007021	97614	1170	frontal_cortex, hindbrain, hippocampus, midbrain, PN_D14, PN_D21, PN_D28, sy_cell, sy_snpt	4, 26, 2, 4, 4, 3, 2, 2, 2	NA	ANNOTATED, CDS, coding, INTERNAL, OVCODE, OVEXON	ENSMUST00000112498	Crim1	Rybak2015
mmu	chr17:78679312-78680706	+	mmu_circ_0007022	1394	364	hindbrain, midbrain	2, 4	NA	ANNOTATED, CDS, coding, INTERNAL, OVCODE, OVEXON	ENSMUST00000112498	Crim1	Rybak2015
mmu	chr17:78680585-78715086	+	mmu_circ_0007023	34501	624	midbrain	2	NA	ANNOTATED, CDS, coding, INTERNAL, OVCODE, OVEXON	ENSMUST00000112498	Crim1	Rybak2015
mmu	chr17:78680585-78734695	+	mmu_circ_0007024	54110	753	forebrain	4	NA	ANNOTATED, CDS, coding, INTERNAL, OVCODE, OVEXON	ENSMUST00000112498	Crim1	Rybak2015
mmu	chr17:78702326-78702448	+	mmu_circ_0007025	122	122	forebrain	3	NA	ANNOTATED, CDS, coding, INTERNAL, OVCODE, OVEXON	ENSMUST00000112498	Crim1	Rybak2015
mmu	chr17:78712463-78734695	+	mmu_circ_0007026	22232	510	PN_D28	2	NA	ANNOTATED, CDS, coding, INTERNAL, OVCODE, OVEXON	ENSMUST00000112498	Crim1	Rybak2015
mmu	chr17:78714888-78715086	+	mmu_circ_0007027	198	198	P19_exp1_D12	3	NA	ANNOTATED, CDS, coding, INTERNAL, OVCODE, OVEXON	ENSMUST00000112498	Crim1	Rybak2015
